# Supplementary material for: Implementing a school-based mental health literacy programme for adolescents: barriers, facilitators and preliminary outcomes
Source: Health Promot Int. 2026 Jan 13;41(1):daaf236. doi: 10.1093/heapro/daaf236 (PMC12798539; doi:10.1093/heapro/daaf236)
Supplement: daaf236_Supplementary_Data [file daaf236_supplementary_data.zip]

Archive with 2 entries (2 files):
- Do You Mind Supplementary Material 1.docx
- Do You Mind Supplementary Material 2.docx
